# Supplementary material for: RET rearrangements are actionable alterations in breast cancer
Source: Nat Commun. 2018 Nov 16;9:4821. doi: 10.1038/s41467-018-07341-4 (PMC6240119; doi:10.1038/s41467-018-07341-4)
Supplement: Supplementary file 5 — Supplementary Data 2 [file 41467_2018_7341_MOESM5_ESM.xlsx]

## Sheet: Data 1
Supplementary Data 1. List of genes in the targeted sequencing assay for exonic and intronic capture in version 1 and 2 of the FoundationOne Assay.
Version 1: exonic capture (n=236)
HUGO SYMBOL	HUGO SYMBOL	HUGO SYMBOL	HUGO SYMBOL	HUGO SYMBOL	HUGO SYMBOL	HUGO SYMBOL	HUGO SYMBOL	HUGO SYMBOL
ABL1	BRCA1	CREBBP	FANCD2	GNAQ	KRAS	MYST3	PRKAR1A	SRC
AKT1	BRCA2	CRKL	FANCE	GNAS	LRP1B	NF1	PRKDC	STAG2
AKT2	BRIP1	CRLF2	FANCF	GPR124	MAP2K1	NF2	PTCH1	STAT4
AKT3	BTK	CSF1R	FANCG	GRIN2A	MAP2K2	NFE2L2	PTEN	STK11
ALK	CARD11	CTCF	FANCL	GSK3B	MAP2K4	NFKBIA	PTPN11	SUFU
APC	CBFB	CTNNA1	FBXW7	HGF	MAP3K1	NKX2-1	RAD50	TET2
AR	CBL	CTNNB1	FGF10	HRAS	MCL1	NOTCH1	RAD51	TGFBR2
ARAF	CCND1	DAXX	FGF14	IDH1	MDM2	NOTCH2	RAF1	TNFAIP3
ARFRP1	CCND2	DDR2	FGF19	IDH2	MDM4	NPM1	RARA	TNFRSF14
ARID1A	CCND3	DNMT3A	FGF23	IGF1R	MED12	NRAS	RB1	TOP1
ARID2	CCNE1	DOT1L	FGF3	IKBKE	MEF2B	NTRK1	RET	TP53
ASXL1	CD79A	EGFR	FGF4	IKZF1	MEN1	NTRK2	RICTOR	TSC1
ATM	CD79B	EMSY	FGF6	IL7R	MET	NTRK3	RNF43	TSC2
ATR	CDC73	EP300	FGFR1	INHBA	MITF	NUP93	RPTOR	TSHR
ATRX	CDH1	EPHA3	FGFR2	IRF4	MLH1	PAK3	RUNX1	VHL
AURKA	CDK12	EPHA5	FGFR3	IRS2	MLL	PALB2	SETD2	WISP3
AURKB	CDK4	EPHB1	FGFR4	JAK1	MLL2	PAX5	SF3B1	WT1
AXL	CDK6	ERBB2	FLT1	JAK2	MPL	PBRM1	SMAD2	XPO1
BAP1	CDK8	ERBB3	FLT3	JAK3	MRE11A	PDGFRA	SMAD4	ZNF217
BARD1	CDKN1B	ERBB4	FLT4	JUN	MSH2	PDGFRB	SMARCA4	ZNF703
BCL2	CDKN2A	ERG	FOXL2	KDM5A	MSH6	PDK1	SMARCB1
BCL2L2	CDKN2B	ESR1	GATA1	KDM5C	MTOR	PIK3CA	SMO
BCL6	CDKN2C	EZH2	GATA2	KDM6A	MUTYH	PIK3CG	SOCS1
BCOR	CEBPA	FAM123B (WTX)	GATA3	KDR	MYC	PIK3R1	SOX10
BCORL1	CHEK1	FAM46C	GID4 (C17orf39)	KEAP1	MYCL1	PIK3R2	SOX2
BLM	CHEK2	FANCA	GNA11	KIT	MYCN	PPP2R1A	SPEN
BRAF	CIC	FANCC	GNA13	KLHL6	MYD88	PRDM1	SPOP
Version 1: Select intronic capture for rearrangement analysis (n=19 genes)
HUGO SYMBOL	HUGO SYMBOL	HUGO SYMBOL	HUGO SYMBOL	HUGO SYMBOL	HUGO SYMBOL	HUGO SYMBOL
ALK	BCR	BCL2	BRAF	EGFR	ETV1	ETV4
ETV5	ETV6	EWSR1	MLL	MYC	NTRK1	PDGFRA
RAF1	RARA	RET	ROS1	TMPRSS2
Version 2: exonic capture (n=315)
HUGO SYMBOL	HUGO SYMBOL	HUGO SYMBOL	HUGO SYMBOL	HUGO SYMBOL	HUGO SYMBOL	HUGO SYMBOL	HUGO SYMBOL	HUGO SYMBOL
ABL1	BRD4	CSF1R	FGF10	GID4 (C17orf39)	KRAS	NOTCH2	QKI	SPOP
ABL2	BRIP1	CTCF	FGF14	H3F3A	LMO1	NOTCH3	RAC1	SPTA1
ACVR1B	BTG1	CTNNA1	FGF19	HGF	LRP1B	NPM1	RAD50	SRC
AKT1	BTK	CTNNB1	FGF23	HNF1A	LYN	NRAS	RAD51	STAG2
AKT2	C11orf30 (EMSY)	CUL3	FGF3	HRAS	LZTR1	NSD1	RAF1	STAT3
AKT3	CARD11	CYLD	FGF4	HSD3B1	MAGI2	NTRK1	RANBP2	STAT4
ALK	CBFB	DAXX	FGF6	HSP90AA1	MAP2K1	NTRK2	RARA	STK11
AMER1 (FAM123B)	CBL	DDR2	FGFR1	IDH1	MAP2K2	NTRK3	RB1	SUFU
APC	CCND1	DICER1	FGFR2	IDH2	MAP2K4	NUP93	RBM10	SYK
AR	CCND2	DNMT3A	FGFR3	IGF1R	MAP3K1	PAK3	RET	TAF1
ARAF	CCND3	DOT1L	FGFR4	IGF2	MCL1	PALB2	RICTOR	TBX3
ARFRP1	CCNE1	EGFR	FH	IKBKE	MDM2	PARK2	RNF43	TERC
ARID1A	CD274	EP300	FLCN	IKZF1	MDM4	PAX5	ROS1	TERT (promoter only)
ARID1B	CD79A	EPHA3	FLT1	IL7R	MED12	PBRM1	RPTOR	TET2
ARID2	CD79B	EPHA5	FLT3	INHBA	MEF2B	PDCD1LG2	RUNX1	TGFBR2
ASXL1	CDC73	EPHA7	FLT4	INPP4B	MEN1	PDGFRA	RUNX1T1	TNFAIP3
ATM	CDH1	EPHB1	FOXL2	IRF2	MET	PDGFRB	SDHA	TNFRSF14
ATR	CDK12	ERBB2	FOXP1	IRF4	MITF	PDK1	SDHB	TOP1
ATRX	CDK4	ERBB3	FRS2	IRS2	MLH1	PIK3C2B	SDHC	TOP2A
AURKA	CDK6	ERBB4	FUBP1	JAK1	MPL	PIK3CA	SDHD	TP53
AURKB	CDK8	ERG	GABRA6	JAK2	MRE11A	PIK3CB	SETD2	TSC1
AXIN1	CDKN1A	ERRFI1	GATA1	JAK3	MSH2	PIK3CG	SF3B1	TSC2
AXL	CDKN1B	ESR1	GATA2	JUN	MSH6	PIK3R1	SLIT2	TSHR
BAP1	CDKN2A	EZH2	GATA3	KAT6A (MYST3)	MTOR	PIK3R2	SMAD2	U2AF1
BARD1	CDKN2B	FAM46C	GATA4	KDM5A	MUTYH	PLCG2	SMAD3	VEGFA
BCL2	CDKN2C	FANCA	GATA6	KDM5C	MYC	PMS2	SMAD4	VHL
BCL2L1	CEBPA	FANCC	GLI1	KDM6A	MYCL (MYCL1)	POLD1	SMARCA4	WISP3
BCL2L2	CHD2	FANCD2	GNA11	KDR	MYCN	POLE	SMARCB1	WT1
BCL6	CHD4	FANCE	GNA13	KEAP1	MYD88	PPP2R1A	SMO	XPO1
BCOR	CHEK1	FANCF	GNAQ	KEL	NF1	PRKCI	SNCAIP	ZBTB2
BCORL1	CHEK2	FANCG	GNAS	KIT	NF2	PRKDC	SOCS1	ZNF217
BLM	CIC	FANCL	GPR124	KLHL6	NFE2L2	PRSS8	SOX10	ZNF703
BRAF	CREBBP	FAS	GRIN2A	KMT2A (MLL)	NFKBIA	PTCH1	SOX2
BRCA1	CRKL	FAT1	GRM3	KMT2C (MLL3)	NKX2-1	PTEN	SOX9
BRCA2	CRLF2	FBXW7	GSK3B	KMT2D (MLL2)	NOTCH1	PTPN11	SPEN
Version 2: Select intronic capture for rearrangement analysis (n=28 genes)
HUGO SYMBOL	HUGO SYMBOL	HUGO SYMBOL	HUGO SYMBOL	HUGO SYMBOL	HUGO SYMBOL	HUGO SYMBOL	HUGO SYMBOL	HUGO SYMBOL
ALK	BRCA1	EGFR	ETV5	FGFR2	MSH2	NOTCH2	PDGFRA	RET
BCL2	BRCA2	ETV1	ETV6	FGFR3	MYB	NTRK1	RAF1	ROS1
BCR	BRD4	ETV4	FGFR1	KIT	MYC	NTRK2	RARA	TMPRSS2
BRAF
