# Supplementary material for: RET rearrangements are actionable alterations in breast cancer
Source: Nat Commun. 2018 Nov 16;9:4821. doi: 10.1038/s41467-018-07341-4 (PMC6240119; doi:10.1038/s41467-018-07341-4)
Supplement: Supplementary file 6 — Reporting Summary [file 41467_2018_7341_MOESM6_ESM.xlsx]

## Sheet: Sheet1
Supplementary Data 2. RET variant details, hormone receptor and ERBB2 status, site of origin and tumor purity for 121 RET altered breast cancers.
Patient #	RET alteration	ER status	PR status	ERBB2 amplification status	Specimen site of collection	Tumor nuclei %	Copy number (for amplifications)
1	CCDC6-RET fusion	UNK	UNK	NEG	Mediastinum	50	N.A.
2	CCDC6-RET fusion	NEG	NEG	NEG	Lymph Node	40	N.A.
3	NCOA4-RET fusion	POS	NEG	NEG	Soft Tissue	35	N.A.
4	CCDC6-RET fusion	NEG	NEG	NEG	Breast	80	N.A.
5	CCDC6-RET fusion	NEG	NEG	NEG	Breast	80	N.A.
6	CCDC6-RET fusion	POS	NEG	NEG	Liver	40	N.A.
7	CCDC6-RET fusion	NEG	NEG	NEG	Breast	25	N.A.
8	RASGEF1A-RET fusion	NEG	NEG	NEG	Breast	87	N.A.
9	rearrangement (see Fig. 1c)	NEG	NEG	NEG	Breast	60	N.A.
10	rearrangement (see Fig. 1c)	POS	POS	NEG	Liver	30	N.A.
11	rearrangement (see Fig. 1c)	NEG	NEG	NEG	Breast	20	N.A.
12	rearrangement (see Fig. 1c)	NEG	NEG	NEG	Breast	70	N.A.
13	rearrangement (see Fig. 1c)	POS	NEG	NEG	Skin	50	N.A.
14	rearrangement (see Fig. 1c)	NEG	NEG	NEG	Skin	20	N.A.
15	rearrangement (see Fig. 1c)	NEG	NEG	POS	Breast	50	N.A.
16	rearrangement (see Fig. 1c)	UNK	UNK	NEG	Skin	60	N.A.
17	C634R	POS	POS	NEG	Bone	30	N.A.
18	R114H	POS	POS	NEG	Breast	20	N.A.
19	E632K	POS	NEG	NEG	Liver	30	N.A.
20	C634F	POS	POS	NEG	Pleura	70	N.A.
21	V804M	UNK	UNK	NEG	Soft Tissue	40	N.A.
22	D925H	POS	POS	NEG	Small Intestine	40	N.A.
23	V706M	UNK	UNK	NEG	Breast	30	N.A.
24	R600Q	NEG	NEG	NEG	Lymph Node	80	N.A.
25	V591I	UNK	UNK	NEG	Lymph Node	30	N.A.
26	L633V	POS	POS	NEG	Brain	40	N.A.
27	S462L	NEG	POS	NEG	Chest Wall	20	N.A.
28	M918T	UNK	UNK	NEG	Liver	25	N.A.
29	E511K	POS	UNK	POS	Liver	30	N.A.
30	E511K	POS	UNK	NEG	Liver	70	N.A.
31	E511K	POS	POS	NEG	Breast	70	N.A.
32	E511K	POS	POS	NEG	Mediastinum	20	N.A.
33	C620F	NEG	NEG	POS	Breast	40	N.A.
34	S462L	NEG	NEG	POS	Breast	80	N.A.
35	V804M	POS	POS	NEG	Liver	70	N.A.
36	E511K	NEG	NEG	NEG	Breast	70	N.A.
37	E232K	POS	NEG	NEG	Liver	60	N.A.
38	C611R	POS	NEG	NEG	Liver	60	N.A.
39	V804M	POS	POS	POS	Bone	25	N.A.
40	T636M	NEG	NEG	NEG	Lung	20	N.A.
41	V804M	POS	POS	POS	Breast	20	N.A.
42	amplification	UNK	UNK	NEG	chest wall	60	13
43	amplification	NEG	NEG	NEG	Breast	40	8
44	amplification	NEG	NEG	NEG	Breast	50	6
45	amplification	UNK	UNK	NEG	Lung	40	11
46	amplification	UNK	UNK	POS	Lymph Node	60	10
47	amplification	NEG	NEG	NEG	Bone	50	8
48	amplification	UNK	UNK	NEG	Rectum	70	7
49	amplification	NEG	POS	NEG	Breast	20	9
50	amplification	NEG	NEG	NEG	Breast	50	7
51	amplification	NEG	NEG	POS	Breast	20	8
52	amplification	NEG	NEG	NEG	Skin	20	6
53	amplification	NEG	NEG	NEG	Chest Wall	60	14
54	amplification	NEG	NEG	NEG	Lymph Node	80	9
55	amplification	UNK	UNK	NEG	Liver	20	7
56	amplification	NEG	NEG	NEG	Breast	30	13
57	amplification	NEG	NEG	NEG	Skin	40	21
58	amplification	POS	POS	NEG	Liver	60	6
59	amplification	NEG	NEG	NEG	Liver	60	7
60	amplification	NEG	NEG	NEG	Breast	60	12
61	amplification	NEG	POS	NEG	Breast	20	8
62	amplification	NEG	NEG	NEG	Breast	40	7
63	amplification	POS	NEG	NEG	Breast	20	8
64	amplification	NEG	NEG	NEG	Breast	80	16
65	amplification	NEG	NEG	NEG	Breast	40	9
66	amplification	NEG	NEG	NEG	Breast	50	13
67	amplification	NEG	NEG	POS	Breast	60	7
68	amplification	NEG	NEG	NEG	Lung	30	9
69	amplification	NEG	NEG	NEG	Breast	30	13
70	amplification	POS	UNK	NEG	Liver	30	11
71	amplification	NEG	NEG	NEG	Breast	30	12
72	amplification	UNK	UNK	NEG	Breast	30	7
73	amplification	UNK	UNK	POS	Soft Tissue	30	9
74	amplification	POS	NEG	NEG	Breast	50	6
75	amplification	POS	NEG	NEG	Breast	50	10
76	amplification	NEG	NEG	NEG	Breast	30	8
77	amplification	NEG	NEG	NEG	Breast	60	9
78	amplification	NEG	NEG	NEG	Breast	70	9
79	amplification	POS	POS	POS	Liver	70	9
80	amplification	NEG	NEG	NEG	Breast	30	11
81	amplification	POS	POS	NEG	Liver	40	6
82	amplification	UNK	UNK	NEG	Chest Wall	90	6
83	amplification	NEG	NEG	NEG	Breast	40	8
84	amplification	UNK	UNK	POS	Brain	60	9
85	amplification	POS	NEG	POS	Liver	70	10
86	amplification	POS	POS	NEG	Breast	70	7
87	amplification	POS	NEG	NEG	Breast	30	8
88	amplification	NEG	NEG	NEG	Breast	30	7
89	amplification	NEG	NEG	NEG	Breast	70	6
90	amplification	POS	POS	NEG	Liver	20	11
91	amplification	UNK	UNK	NEG	Lung	50	15
92	amplification	NEG	NEG	NEG	Head/neck	50	9
93	amplification	NEG	NEG	NEG	Liver	50	8
94	amplification	UNK	UNK	NEG	Skin	25	9
95	amplification	UNK	UNK	POS	Breast	70	9
96	amplification	NEG	NEG	NEG	Chest Wall	25	9
97	amplification	UNK	UNK	NEG	Skin	30	8
98	amplification	UNK	UNK	POS	Skin	20	8
99	amplification	NEG	NEG	NEG	Lung	25	9
100	amplification	NEG	NEG	NEG	Breast	30	8
101	amplification	NEG	NEG	NEG	Breast	40	15
102	amplification	NEG	NEG	NEG	Breast	20	7
103	amplification	NEG	NEG	NEG	Chest Wall	60	11
104	amplification	POS	POS	NEG	Liver	30	8
105	amplification	NEG	NEG	NEG	Lymph Node	20	11
106	amplification	UNK	UNK	NEG	Chest Wall	40	7
107	amplification	NEG	NEG	NEG	Lymph Node	20	7
108	amplification	NEG	NEG	NEG	Lymph Node	60	6
109	amplification	NEG	NEG	NEG	Liver	30	9
110	amplification	POS	UNK	NEG	Pleura	60	7
13	amplification	POS	NEG	NEG	Skin	50	12
111	amplification	UNK	UNK	NEG	Brain	20	8
112	amplification	NEG	NEG	POS	Lymph Node	30	7
113	amplification	NEG	NEG	POS	Breast	50	6
114	amplification	POS	NEG	POS	Chest Wall	20	7
115	amplification	POS	NEG	NEG	Skin	70	8
116	amplification	NEG	NEG	POS	Head/neck	20	6
117	amplification	NEG	NEG	NEG	Breast	70	6
118	amplification	UNK	UNK	NEG	Adrenal Gland	70	7
119	amplification	NEG	NEG	POS	Liver	70	11
120	amplification	NEG	NEG	NEG	Lymph Node	20	8
121	amplification	NEG	POS	NEG	Liver	20	8
Italics represents gene symbol, ER, Estrogen Receptor; PR, Progesterone Receptor; ER, PR status measured by routine clinical immunohistochemistry
ERBB2 amplification status as measured by comprehensive genomic profiling
N.A., Not applicable; UNK, unkown; POS, positive; NEG, negative
